# Supplementary material for: Microdissected Tissue vs. Tissue Slices—A Comparative Study of Tumor Explant Models Cultured On-Chip and Off-Chip
Source: Cancers (Basel). 2021 Aug 21;13(16):4208. doi: 10.3390/cancers13164208 (PMC8394960; doi:10.3390/cancers13164208)
Supplement: Supplementary file 1 [file cancers-13-04208-s001.zip]

Archive with 5 entries (4 files):
- 2021_Cancers_Dina_supplementary_19-06-2021.pdf
- Tables_Dorrigiv et al., Microdissected tissue vs tissue slices - A comparative study of two tumor explant models cultured on-chip and off-chip..pdf
- __MACOSX/
- __MACOSX/._2021_Cancers_Dina_supplementary_19-06-2021.docx
- __MACOSX/._Tables_Dorrigiv et al., Microdissected tissue vs tissue slices - A comparative study of two tumor explant models cultured on-chip and off-chip..pdf
